# Supplementary material for: Nutritional deficiency in scarlet eggplant limits its growth by modifying the absorption and use efficiency of macronutrients
Source: PLoS One. 2021 Jun 4;16(6):e0252866. doi: 10.1371/journal.pone.0252866 (PMC8177653; doi:10.1371/journal.pone.0252866)
Supplement: S1 Data — (XLSX) [file pone.0252866.s001.xlsx]

## Sheet: Planilha1
Treatments	Repetition	Accumulation N - AP	Accumulation P - AP	Accumulation K - AP	Accumulation Ca - AP	Accumulation Mg - AP	Accumulation S - AP	Accumulation N - R	Accumulation P - R	Accumulation K - R	Accumulation Ca - R	Accumulation Mg - R	Accumulation S - R	Abs Ef - N	Abs Ef - P	Abs Ef - K	Abs Ef - Ca	Abs Ef - Mg	Abs Ef - S	Use Ef - N	Use Ef - P	Use Ef - K	Use Ef - Ca	Use Ef - Mg	Use Ef - S	Plant Height	Number of leaves	Stem diameter	Leaf area	Root dry matter	Shoot dry matter
CS	1	572.358	109.977	875.033	215.172	86.0688	61.8189	104.39	12.6823	134.535	40.7872	40.7872	43.5454	106.19	19.2467	152.903	40.1631	19.9052	16.5329	1623.69	7475.51	1102.16	4946.03	9513.77	10292.7	87	21	11.05	1397.22	6.373	23.908
CS	2	610.763	95.6969	978.881	188.697	75.6741	61.5011	121.039	11.1284	151.252	41.6724	44.5137	48.6468	77.2677	13.3534	119.326	24.3237	12.6901	12.5308	1568.72	9077.14	1015.8	4983.26	9551.63	9673.03	94	23	11.77	1589.95	9.471	24.411
CS	3	541.939	89.5238	956.52	186.508	74.6032	55.9044	120.411	12.592	126.707	43.285	44.072	52.485	84.1614	12.9753	137.64	29.1986	15.0794	13.7725	1798.47	11665.3	1099.69	5183.87	10037.6	10990.1	97	22	11.95	1424.48	7.87	26.644
CS	4	598.261	87.5899	774.69	179.928	72.471	55.0655	114.758	14.271	125.647	49.6384	47.3116	49.9099	91.9312	13.1332	116.083	29.5986	15.4439	13.5347	1503.89	10527.1	1191	4670.98	8952.06	10214.8	97	22	12.1	1563.57	7.756	24.99
-N	1	0.40446	0.95016	6.099	3.7878	2.2791	0.617187	0.74925	0.0596625	2.442	0.1665	0.1665	0.467532	4.15751	3.639	30.7784	14.2497	8.81297	3.9089	57.9071	354.718	41.9391	90.5855	146.468	330.226	8	3	3.76	26.1383	0.2775	0.321
-N	2	3.71448	0.49588	6.3448	4.004	2.3716	1.14474	0.64935	0.0555	2.24775	0.111	0.13875	0.474025	15.7255	1.98695	30.9641	14.8288	9.04631	5.8334	78.5572	621.731	39.8962	83.3075	136.559	211.772	7	4	3.04	23.627	0.2775	0.308
-N	3	5.3217	0.8687	7.5555	4.453	2.4455	0.74022	3.50172	0.50553	7.9186	0.7398	0.7124	1.48749	32.2023	5.01544	56.4748	18.9518	11.5252	8.13033	46.277	297.127	26.3874	78.6321	129.301	183.292	8	5	3.58	29.314	0.274	0.365
-N	4	5.07276	0.83265	8.0886	4.6848	2.8182	0.659459	3.49002	0.290835	7.4465	0.562	0.3934	1.39398	30.4725	3.99817	55.2851	18.6719	11.4292	7.30763	48.887	372.599	26.946	79.7837	130.343	203.857	6	4	4.33	25.474	0.281	0.366
-P	1	447.104	19.5528	555.377	163.046	57.321	34.8738	79.2585	2.06817	86.6745	22.248	18.0765	20.8241	113.563	5.10852	138.522	39.9772	16.267	15.4145	573.409	12746.9	470.089	1628.87	4003.07	4224.45	58	9	9.52	837.778	4.635	12.738
-P	2	403.45	12.3082	505.284	159.359	47.9372	32.2371	71.1358	2.31752	93.1889	30.2498	18.0523	22.7196	97.2711	2.99769	122.663	38.8622	13.5252	11.2639	670.242	21748.5	531.498	1677.6	4820.27	5787.96	60	11	8.41	770.468	4.879	12.956
-P	3	562.829	15.2161	690.577	212.357	78.5887	43.0399	97.9039	1.81881	91.2292	28.2926	23.6734	25.5361	114.432	2.95028	135.401	41.6781	17.7108	11.8767	765.854	17038.4	472.043	2102.75	4948.31	4772.14	65	12	9.4	1024.92	5.774	16.721
-P	4	448.132	14.7165	418.257	148.271	56.4315	29.3444	71.1079	2.06817	107.068	30.2744	24.3672	21.2526	140.639	5.08604	142.287	48.3601	21.8848	13.7045	669.835	16619.9	414.542	1219.68	4590.55	4303.99	59	9	8.38	780.645	3.692	11.065
-K	1	68.5195	10.2571	5.7528	18.1152	12.852	4.57311	12.636	1.4612	1.248	4.836	4.16	3.62606	156.068	22.5352	13.4631	69.6754	32.7154	15.7676	37.4779	259.554	434.455	132.522	178.788	370.956	8	6	5.5	125.08	0.52	1.224
-K	2	91.1727	19.0072	7.8982	32.2796	18.3719	6.28113	10.0487	1.04335	0.9214	3.0352	3.1978	3.19607	186.755	36.9936	16.2723	65.1565	39.7965	17.4856	50.4151	254.511	578.607	144.503	236.586	538.459	9	6	5.06	186.045	0.542	1.717
-K	3	80.613	12.9119	5.3742	26.4576	15.7092	6.90047	10.3988	1.22223	0.8253	3.8121	3.144	3.12671	231.582	35.9646	15.7748	77.0221	35.0107	25.5145	34.4619	221.906	505.918	103.617	166.361	312.794	10	5	5.52	149.25	0.393	1.378
-K	4	81.2608	13.2367	5.6979	32.2881	14.0256	7.45285	11.6345	1.6874	1.3728	5.9488	4.576	4.25637	162.404	26.091	12.3614	66.8477	32.5203	20.4707	44.4919	276.941	584.537	108.092	222.19	352.977	10	6	5.93	152.199	0.572	1.461
-Ca	1	299.263	87.5911	384.748	8.281	64.974	46.5061	24.3846	3.059	35.3096	0.9614	2.0102	7.608	370.306	43.5858	480.615	10.5748	34.1306	29.6952	162.138	1377.53	124.925	5677.7	783.402	969.72	10	5	5.18	330.491	0.874	6.37
-Ca	2	271.744	87.5911	357.994	8.918	67.522	47.6986	21.7935	2.60938	28.39	0.835	1.7535	7.24897	351.542	53.0639	462.735	11.6802	34.1306	37.7502	176.85	411.388	134.353	5322.67	749.356	944.756	12	7	5.3	412.494	0.835	6.37
-Ca	3	294.103	105.203	286.767	3.3345	61.3548	42.759	10.6969	4.73215	60.3074	1.9809	3.7417	7.90802	308.135	49.948	382.624	2.41499	29.5759	26.7513	258.127	715.663	226.686	4894.99	1208.62	1336.24	12	7	7.6	435.17	2.201	6.669
-Ca	4	194.319	69.9788	185.615	6.4005	40.5365	45.6545	30.1154	2.77	40.996	1.4404	2.3268	8.8671	343.328	65.6578	441.992	7.07662	38.6853	24.584	128.726	397.129	127.49	5298.45	674.018	1060.63	14	9	5.75	562.526	1.108	4.267
- Mg	1	514.604	67.7304	763.194	119.019	8.589	66.6114	16.4398	2.7258	22.0896	20.1602	0.4248	4.42344	301.947	36.4599	434.497	110.234	12.7314	45.9886	317.165	2390.54	214.481	1311.39	18685.6	2371.07	36	8	5.76	1578.27	0.708	12.27
- Mg	2	510.187	51.5314	668.715	158.283	8.589	69.7697	29.1001	5.3889	46.2139	21.5556	0.8165	9.89696	330.243	52.5152	437.801	110.128	5.75964	48.7854	358.424	2253.96	270.367	1074.82	20551.1	2426.28	20	10	6.57	1689.19	1.633	12.27
- Mg	3	483.713	46.359	736.141	157.926	8.9152	64.6193	19.1132	5.24475	42.3576	24.1758	0.5994	10.7065	262.583	25.8277	389.639	116.599	4.76206	43.3945	413.79	4206.88	278.858	1192.14	19593.9	2503.87	42	12	6.72	1222.08	1.998	12.736
- Mg	4	422.998	40.5049	648.314	172.411	8.2663	57.4768	29.6199	4.37415	40.0542	14.7492	0.723	8.72979	313.014	31.0367	476.05	129.433	6.21667	45.786	388.175	3914.86	255.234	938.739	19544.9	2653.74	45	11	8.24	1536.5	1.446	11.809
-S	1	39.845	5.80072	25.781	21.1582	5.334	1.0436	14.3561	2.1336	22.5552	2.1336	2.2352	0.602285	106.695	15.6187	95.15	45.85	14.9	3.23992	36.0068	245.97	40.3757	83.7895	257.836	1185.75	8	5	3.64	78.22	0.508	0.889
-S	2	0.87714	3.31142	15.7265	8.417	2.4808	0.520038	8.5374	1.20105	12.0564	1.071	1.224	0.329378	30.7665	14.7467	90.7938	31.0065	12.1072	2.77587	59.5888	124.322	20.1923	59.1274	151.425	1683.58	6	5	3.6	106.99	0.306	0.443
-S	3	72.0542	12.499	54.813	36.3759	9.7999	2.24135	26.0865	2.85175	30.0135	4.3945	4.862	0.977262	104.963	16.4179	90.7235	43.6047	15.6812	3.44237	68.6689	439.015	79.4471	165.297	459.641	2093.82	8	6	5.27	141.03	0.935	1.661
-S	4	50.706	2.191	36.4332	24.6644	7.8876	1.39648	19.6124	2.72395	22.2774	2.776	3.0536	0.741608	101.323	7.08206	84.5974	39.5395	15.7654	3.08082	53.8538	770.489	64.5014	138.005	346.115	1771.17	10	3	3.71	101.747	0.694	1.252
Legends			Legends
CS = complete solution			AP = Aerial part
-N = omission of nitrogen			R = Root
-P = omission of phosphorus			Abs Ef = Absorption efficiencies
-K = omission of potassium			Use Ef = Use efficiencies
-Ca = omission of calcium
-Mg = omission of magnesium
-S = omission of sulphur
